# Supplementary material for: Degradation of Organic Methyl Orange (MO) Dye Using a Photocatalyzed Non-Ferrous Fenton Reaction
Source: Nanomaterials (Basel). 2023 Feb 6;13(4):639. doi: 10.3390/nano13040639 (PMC9965019; doi:10.3390/nano13040639)
Supplement: Supplementary file 1 [file nanomaterials-13-00639-s001.zip]

Archive with 1 entries (1 files):
- nanomaterials-2153675-supplementary.pdf
